# Supplementary material for: Valorization of Lemon Processing By-Products Through Multi-Strain Fermentation: Strain-Specific Changes in Flavonoids, Limonoids, and Antioxidant Capacity
Source: Antioxidants (Basel). 2026 Jun 9;15(6):730. doi: 10.3390/antiox15060730 (PMC13295453; doi:10.3390/antiox15060730)
Supplement: Supplementary file 1 [file antioxidants-15-00730-s001.zip]

Archive with 1 entries (1 files):
- antioxidants-4330817-supplementary.pdf
